# Supplementary material for: Research on the relationship between CEO career variety, digital knowledge base extension, and digital transformation in the context of digital merger and acquisition: The case of China’s new generation of information technology firms
Source: PLoS One. 2024 Mar 13;19(3):e0297044. doi: 10.1371/journal.pone.0297044 (PMC10936827; doi:10.1371/journal.pone.0297044)
Supplement: S1 File — (ZIP) [file pone.0297044.s001.zip]

Archive with 5 entries (4 files):
- S1 File./
- S1 File./Code (Step 1 of Heckman two-stage method).dta
- S1 File./Code.dta
- S1 File./Command (Step 1 of Heckman two-stage method).do
- S1 File./Command.do
