# Supplementary material for: Research on the relationship between CEO career variety, digital knowledge base extension, and digital transformation in the context of digital merger and acquisition: The case of China’s new generation of information technology firms
Source: PLoS One. 2024 Mar 13;19(3):e0297044. doi: 10.1371/journal.pone.0297044 (PMC10936827; doi:10.1371/journal.pone.0297044)
Supplement: S1 File — (ZIP) [file pone.0297044.s001.zip › S1 File./Command (Step 1 of Heckman two-stage method).do]

//This command applies to Code (Step 1 of Heckman two-stage method)

//Generating panel data
tsset ID Year

//Heckman two-stage method :Panel probit
xtprobit DigitalMAornot Firmsize Totalassetturnover Totalassetreturn Returnonnetassets Gearingratio Growth Numberoftechnicians AmountofRDinvestment

//Heckman two-stage method :Calculate the IMR value
predict y_hat, xb
gen pdf = normalden(y_hat)  
gen cdf = normal(y_hat)  
gen imr = pdf/cdf
