# Supplementary material for: Research on the relationship between CEO career variety, digital knowledge base extension, and digital transformation in the context of digital merger and acquisition: The case of China’s new generation of information technology firms
Source: PLoS One. 2024 Mar 13;19(3):e0297044. doi: 10.1371/journal.pone.0297044 (PMC10936827; doi:10.1371/journal.pone.0297044)
Supplement: S1 File — (ZIP) [file pone.0297044.s001.zip › S1 File./Command.do]

//This command applies to code documents

//Correlation analysis
pwcorr  DT CEOcareervariety DKBE Geographicaldistance Culturaldifference Knowledgedisparity Firmsize Leverage Growth MAexperience ,sig

//Generating panel data
tsset ID Year

//White test
quietly reg DT CEOcareervariety DKBE Geographicaldistance Culturaldifference Knowledgedisparity Firmsize Leverage Growth MAexperience
imtest,white

//Wald test
quietly xtgls DT CEOcareervariety DKBE Geographicaldistance Culturaldifference Knowledgedisparity Firmsize Leverage Growth MAexperience
xttest3

//Baseline regression results
xtgls DT CEOcareervariety Geographicaldistance Culturaldifference Knowledgedisparity Firmsize Leverage Growth MAexperience ,panels(hetero)
xtgls DKBE CEOcareervariety Geographicaldistance Culturaldifference Knowledgedisparity Firmsize Leverage Growth MAexperience ,panels(hetero)
xtgls DT CEOcareervariety DKBE Geographicaldistance Culturaldifference Knowledgedisparity Firmsize Leverage Growth MAexperience ,panels(hetero)

//Variable substitution test
xtgls DT CEOcareervarietyrobustness Geographicaldistance Culturaldifference Knowledgedisparity Firmsize Leverage Growth MAexperience Technicistrobustness,panels(hetero)
xtgls DKBErobustness CEOcareervarietyrobustness Geographicaldistance Culturaldifference Knowledgedisparity Firmsize Leverage Growth MAexperience Technicistrobustness,panels(hetero)
xtgls DT CEOcareervarietyrobustness DKBErobustness Geographicaldistance Culturaldifference Knowledgedisparity Firmsize Leverage Growth MAexperience Technicistrobustness,panels(hetero)

//Endogeneity test(For the generation of IMR variables, please follow code (Step 1 of Heckman two-stage method))
xtgls DT CEOcareervariety IMR Geographicaldistance Culturaldifference Knowledgedisparity Firmsize Leverage Growth MAexperience ,panels(hetero)
xtgls DKBE CEOcareervariety IMR Geographicaldistance Culturaldifference Knowledgedisparity Firmsize Leverage Growth MAexperience ,panels(hetero)
xtgls DT CEOcareervariety DKBE IMR Geographicaldistance Culturaldifference Knowledgedisparity Firmsize Leverage Growth MAexperience ,panels(hetero)

//Heterogeneous impact analysis
xtgls DT CEOcareervariety Geographicaldistance Culturaldifference Knowledgedisparity CEOcareervarietyCulturaldiff CEOcareervarietyGeographical CEOcareervarietyKnowledgedis Firmsize Leverage Growth MAexperience ,panels(hetero)
xtgls DKBE CEOcareervariety Geographicaldistance Culturaldifference Knowledgedisparity CEOcareervarietyCulturaldiff CEOcareervarietyGeographical CEOcareervarietyKnowledgedis Firmsize Leverage Growth MAexperience ,panels(hetero)
xtgls DT CEOcareervariety DKBE Geographicaldistance Culturaldifference Knowledgedisparity CEOcareervarietyCulturaldiff CEOcareervarietyGeographical CEOcareervarietyKnowledgedis Firmsize Leverage Growth MAexperience ,panels(hetero)
